# Supplementary material for: Assessment of the causal association between obstructive sleep apnea and telomere length: a bidirectional mendelian randomization study
Source: Front Genet. 2025 Mar 4;16:1294105. doi: 10.3389/fgene.2025.1294105 (PMC11913802; doi:10.3389/fgene.2025.1294105)
Supplement: Supplementary file 1 [file DataSheet1.zip]

Archive with 7 entries (6 files):
- Supplementary Material and Tables/Supplementary Material.DOCX
- Supplementary Material and Tables/Table 1.DOCX
- Supplementary Material and Tables/Table 2.DOCX
- Supplementary Material and Tables/Table 3.docx
- Supplementary Material and Tables/Table 4.DOCX
- Supplementary Material and Tables/Table 5.DOCX
- Supplementary Material and Tables/
